# Supplementary material for: Artificial Intelligence Applied to Colonoscopy: Is It Time to Take a Step Forward?
Source: Cancers (Basel). 2023 Apr 7;15(8):2193. doi: 10.3390/cancers15082193 (PMC10136753; doi:10.3390/cancers15082193)
Supplement: Supplementary file 1 [file cancers-15-02193-s001.zip]

Archive with 1 entries (1 files):
- cancers-2290111-supplementary.pdf
